# Supplementary material for: Radiosynthesis and In Vitro Evaluation of [11C]tozadenant as Adenosine A2A Receptor Radioligand
Source: Molecules. 2024 Feb 29;29(5):1089. doi: 10.3390/molecules29051089 (PMC10935082; doi:10.3390/molecules29051089)
Supplement: Supplementary file 1 [file molecules-29-01089-s001.zip]

Archive with 1 entries (1 files):
- molecules-2885269-supplementary.pdf
